# Supplementary material for: Neuroprotection by Anethum graveolens (Dill) Seeds and Its Phytocompounds in SH-SY5Y Neuroblastoma Cell Lines and Acellular Assays
Source: Int J Mol Sci. 2024 Jun 28;25(13):7104. doi: 10.3390/ijms25137104 (PMC11241255; doi:10.3390/ijms25137104)
Supplement: Supplementary file 1 [file ijms-25-07104-s001.zip]

Archive with 1 entries (1 files):
- ijms-3035723-supplementary.pdf
